# Supplementary material for: Schinus terebinthifolia Raddi—Untargeted Metabolomics Approach to Investigate the Chemical Variation in Volatile and Non-Volatile Compounds
Source: Metabolites. 2024 Nov 11;14(11):612. doi: 10.3390/metabo14110612 (PMC11596854; doi:10.3390/metabo14110612)
Supplement: Supplementary file 1 [file metabolites-14-00612-s001.zip]

Archive with 1 entries (1 files):
- metabolites-3283845-supplementary.pdf
